# Supplementary material for: Non-invasive lung cancer diagnosis and prognosis based on multi-analyte liquid biopsy
Source: Mol Cancer. 2021 Jan 29;20:23. doi: 10.1186/s12943-021-01323-9 (PMC7844900; doi:10.1186/s12943-021-01323-9)
Supplement: Supplementary file 2 — Additional file 2: Supplementary Tables. [file 12943_2021_1323_MOESM2_ESM.xlsx]

## Sheet: Supplementary Table 1
		Mutation (targeted deep sequencing)				Methylation (targeted bisulfite sequencing)				Bi-omics				Tri-omics				Tissue WGBS
		LC (N=111)		BLN (N=78)		LC (N=111)		BLN (N=87)		LC (N=91)		BLN (N=71)		LC (N=74)		BLN (N=60)		(N=25 pairs)
		Number	Percentage	Number	Percentage	Number	Percentage	Number	Percentage	Number	Percentage	Number	Percentage	Number	Percentage	Number	Percentage	Number	Percentage
Gender	Female	49	0.441441	39	0.5	42	0.378378	44	0.505747	37	0.406593	35	0.492958	29	0.391892	30	0.5	12	0.48
	Male	62	0.558559	39	0.5	69	0.621622	43	0.494253	54	0.593407	36	0.507042	45	0.608108	30	0.5	13	0.52
Age	Median±SD (Range)	63.00±11.26 (30-82)		54.50±10.35 (18-79)		62.50±11.51 (34-86)		55.00±9.98 (30-79)		63.50±10.63 (34-82)		55.00±9.67 (31-79)		64.00±9.58 (40-80)		54.50±9.83 (31-79)		62.80±11.64 (37-80)
Nodule Size (cm)	Median±SD (Range)	2.00±1.38 (0.20-6.50)		1.48±1.14 (0.35-5.75)		2.00±1.37 (0.20-6.50)		1.23±1.15 (0.35-5.75)		2.00±1.41 (0.20-6.50)		1.45±1.15 (0.35-5.75)		2.00±1.54 (0.20-6.50)		1.40±1.02 (0.35-4.90)
Histology	LUAD	83	0.747748			84	0.756757			67	0.736264			53	0.716216			21	0.84
	LUSC	21	0.189189			21	0.189189			19	0.208791			17	0.22973			3	0.12
	LCC	3	0.027027			3	0.027027			3	0.032967			3	0.0405405			0	0
	SCLC	4	0.036036			3	0.027027			2	0.021978			1	0.0135135			1	0.04
	Inflammatory Lesion			29	0.371795			30	0.344828			28	0.394366			23	0.383333
	Granulomatous Inflammation			10	0.128205			11	0.126437			9	0.126761			9	0.15
	Atypical Adenomatous Hyperplasia			7	0.0897436			9	0.103448			6	0.084507			6	0.1
	Atypical Hyperplasia			7	0.0897436			10	0.114943			7	0.0985915			6	0.1
	Others			25	0.320513			27	0.310345			21	0.295775			16	0.266667
Stage	0	2	0.018018			2	0.018018			2	0.021978			2	0.027027			0	0
	IA	46	0.414414			51	0.459459			42	0.461538			33	0.445946			11	0.44
	IB	28	0.252252			22	0.198198			20	0.21978			13	0.175676			5	0.2
	II	15	0.135135			17	0.153153			14	0.153846			13	0.175676			3	0.12
	III	13	0.117117			13	0.117117			7	0.0769231			7	0.0945946			3	0.12
	IV	7	0.0630631			6	0.0540541			6	0.0659341			6	0.0810811			3	0.12
Smoking History	Current-Smoker	24	0.216216	14	0.179487	25	0.225225	13	0.149425	20	0.21978	12	0.169014	19	0.256757	11	0.183333	3	0.12
	Ex-Smoker	18	0.162162	6	0.0769231	19	0.171171	8	0.091954	16	0.175824	6	0.084507	14	0.189189	4	0.0666667	3	0.12
	Never-Smoker	69	0.621622	57	0.730769	66	0.594595	65	0.747126	55	0.604396	52	0.732394	41	0.554054	45	0.75	19	0.76
	Unknown			1	0.0128205	1	0.00900901	1	0.0114943			1	0.0140845
Smoking Levels (pack-years)1	Median±SD (Range)	34.75±27.80 (5-120)		20.00±15.45 (5-60)		31.00±28.86 (2-120)		20.00±15.44 (5-60)		30.00±28.89 (5-120)		20.00±15.86 (5-60)		30.00±30.05 (5-120)		30.00±15.45 (5-60)		20.55±20.72 (5-50)
Supplementary Table 1: Clinical information of patients in the assays.
1 Among Ever-smokers only
LUAD: lung adenocarcinoma; LUSC: lung squamous cell carcinoma; LCC: large cell carcinoma; SCLC: small cell lung carcinoma.

## Sheet: Supplementary Table 2
ACVR1
AKT1
ALK
APC
APOB
AR
ARID1A
ARID1B
ARID2
ATM
ATRX
AXIN1
B2M
BCL10
BCL2
BCL6
BCOR
BRAF
CARD11
CASP8
CBFB
CBL
CCND1
CCND3
CD79B
CDH1
CDK12
CDK4
CDKN1B
CDKN2A
CIC
CREBBP
CSMD3
CTCF
CTNNB1
DNAJB1
DNMT3A
EGFR
EP300
EPAS1
ERBB2
ERBB3
ERBB4
ERCC3
ETV6
FBXW7
FGFR2
FGFR3
FLT3
FOXA1
FOXL2
FUBP1
GATA3
GNAQ
GNAS
H3F3A
HIST1H3B
HNF1A
HRAS
IDH1
IDH2
IKZF1
IL7R
IRF4
JAK2
JUN
KDM6A
KDR
KEAP1
KIT
KLF4
KMT2C
KMT2D
KRAS
LRP1B
MAP2K1
MAP2K2
MAP2K4
MAP3K1
MAPK1
MAX
MED12
MET
MTOR
MYCN
MYOD1
NF1
NFE2L2
NOTCH1
NOTCH2
NRAS
NSD1
NTRK1
PAX5
PBRM1
PDGFRA
PIK3CA
PIK3R1
PMS2
POLE
PPP2R1A
PPP6C
PTEN
PTPN11
RAC1
RAF1
RARA
RB1
RET
RHOA
RNF43
ROS1
RPL22
RUNX1
SETD2
SF3B1
SMAD2
SMAD3
SMAD4
SMARCA4
SMARCB1
SMO
SPOP
SRSF2
STAG2
STAT3
STK11
TBX3
TCF7L2
TET1
TGFBR2
TP53
TP63
TRAF7
TSC1
U2AF1
VHL
WT1
XPO1
Supplementary Table 2: The mutation panel covering 139 pan-cancer driver genes in TCGA and COSMIC databases

## Sheet: Supplementary Table 3
Sample ID	Hugo_Symbol	Variant_Classification	Variant_Type	Chromosome	Start_Position	End_Position	Reference_Allele	Tumor_Seq_Allele2	QUAL	DP	AF	DPX	SAF	SAR	RDPX	SRF	SRR	SB	DPB	Accession	Protein_position	Amino_acids	EXON	SIFT	PolyPhen	COSMIC_ID	COSMIC_CNT
19P0164938S	TP53	Missense_Mutation	SNP	chr17	7577559	7577559	G	A	3	4282	0.000700607	1	2	1	1598	1841	2115	5.09271	0	NM_000546.5	241	S/F	7/11	deleterious(0)	probably_damaging(1)	GENE=TP53_ENST00000455263;STRAND=-;CDS=c.722C>T;AA=p.S241F	35
19P0165005S	TP53	Missense_Mutation	SNP	chr17	7578457	7578457	C	T	3	4768	0.000629195	1	1	2	1801	2345	2320	4.73208	0	NM_000546.5	158	R/H	5/11	tolerated(0.1)	possibly_damaging(0.45)	GENE=TP53_ENST00000455263;STRAND=-;CDS=c.473G>A;AA=p.R158H	27
19P0165005S	HNF1A	Nonsense_Mutation	SNP	chr12	121416731	121416731	C	T	39	6993	0.00557701	7	19	20	3043	3362	3359	1.34402	37.2836	NM_001306179.1	54	R/*	1/10	-	-	-	-
19P0164933S	PTPN11	Missense_Mutation	SNP	chr12	112926888	112926888	G	A	7	3558	0.0019674	1	3	4	1538	1740	1753	0	8.02031	NM_001330437.1	507	G/E	13/16	deleterious(0.01)	probably_damaging(0.996)	-	-
19P0165006S	SMAD4	Missense_Mutation	SNP	chr18	48575159	48575159	C	T	4	5623	0.000711364	1	3	1	2217	2721	2721	4.70224	0	NM_005359.5	118	A/V	3/12	deleterious(0.04)	probably_damaging(0.998)	GENE=SMAD4;STRAND=+;CDS=c.353C>T;AA=p.A118V	20
18P4063889S	EGFR	In_Frame_Del	DEL	chr7	55242465	55242480	GGAATTAAGAGAAGCA	G	8	3169	0.00252446	2	4	4	1349	1488	1484	0	3.09568	NM_005228.3	746-750	ELREA/-	19/28	-	-	GENE=EGFR;STRAND=+;CDS=c.2236_2250del15;AA=p.E746_A750delELREA	486
18P4063777S	TP53	Missense_Mutation	SNP	chr17	7577559	7577559	G	A	5	4869	0.00102691	1	2	3	2420	2239	2340	0	3.98531	NM_000546.5	241	S/F	7/11	deleterious(0)	probably_damaging(1)	GENE=TP53_ENST00000455263;STRAND=-;CDS=c.722C>T;AA=p.S241F	35
18P4063777S	TP53	Missense_Mutation	SNP	chr17	7578208	7578208	T	C	3	4322	0.000694123	1	1	2	2184	2114	2105	4.71282	0	NM_000546.5	214	H/R	6/11	deleterious(0.02)	probably_damaging(0.936)	GENE=TP53;STRAND=-;CDS=c.641A>G;AA=p.H214R	85
18P4063777S	TP53	Nonsense_Mutation	SNP	chr17	7578275	7578275	G	A	3	4847	0.00061894	1	1	2	2587	2360	2427	0	0	NM_000546.5	192	Q/*	6/11	-	-	GENE=TP53_ENST00000545858;STRAND=-;CDS=c.295C>T;AA=p.Q99*	37
18P4063777S	MYOD1	Missense_Mutation	SNP	chr11	17741801	17741801	G	A	7	5972	0.00117214	2	5	2	3368	2948	2923	7.92122	6.90492	NM_002478.4	158	E/K	1/3	deleterious(0)	probably_damaging(0.996)	-	-
18P4063777S	CDH1	Missense_Mutation	SNP	chr16	68849541	68849541	G	A	8	5829	0.00137245	3	4	4	3139	2941	2827	0	2.78725	NM_004360.3	482	E/K	10/16	deleterious(0)	probably_damaging(0.999)	-	-
18P4063865S	TP53	Frame_Shift_Del	DEL	chr17	7577106	7577116	GACAGGCACAA	G	44	10211	0.00430908	15	22	22	5915	4971	4896	0	28.2073	NM_000546.5	274-277	VCAC/X	8/11	-	-	-	-
18P4063865S	CSMD3	Missense_Mutation	SNP	chr8	113697940	113697940	G	A	13	6441	0.00201832	6	7	6	3357	3281	2909	0	2.04577	NM_198123.1	726	T/I	15/71	deleterious(0.02)	probably_damaging(0.999)	-	-
18P4063865S	CDKN2A	Nonsense_Mutation	SNP	chr9	21974730	21974730	C	A	63	9661	0.00652106	24	33	30	5674	4623	4501	2.2092	30.8079	NM_001195132.1	33	E/*	1/4	-	-	-	-
18P4063846S	CARD11	Missense_Mutation	SNP	chr7	2963931	2963931	C	T	3	4926	0.000609013	1	1	2	2563	2381	2382	0	0	NM_001324281.1	626	E/K	16/26	tolerated(0.16)	possibly_damaging(0.64)	GENE=CARD11;STRAND=-;CDS=c.1876G>A;AA=p.E626K	20
18P4063846S	EGFR	Missense_Mutation	SNP	chr7	55241677	55241677	G	A	4	4866	0.00082203	1	3	1	2371	2274	2249	4.70226	4.0663	NM_005228.3	709	E/K	18/28	deleterious(0.01)	possibly_damaging(0.618)	GENE=EGFR;STRAND=+;CDS=c.2125G>A;AA=p.E709K	21
18P4063846S	EGFR	In_Frame_Del	DEL	chr7	55242469	55242487	TTAAGAGAAGCAACATCTC	T	7	4322	0.00161962	2	4	3	2187	2108	2117	3.20407	3.18833	NM_005228.3	747-753	LREATSP/S	19/28	-	-	GENE=EGFR;STRAND=+;CDS=c.2240_2257del18;AA=p.L747_P753>S	167
18P4063846S	PTPN11	Missense_Mutation	SNP	chr12	112888210	112888210	G	A	4	4077	0.000981114	2	2	2	2016	2000	1967	0	0	NM_001330437.1	76	E/K	3/16	deleterious(0.01)	probably_damaging(0.969)	GENE=PTPN11;STRAND=+;CDS=c.226G>A;AA=p.E76K	113
18P4063846S	TP53	Missense_Mutation	SNP	chr17	7577559	7577559	G	A	4	4027	0.000993295	2	2	2	1944	1815	1909	0	0	NM_000546.5	241	S/F	7/11	deleterious(0)	probably_damaging(1)	GENE=TP53_ENST00000455263;STRAND=-;CDS=c.722C>T;AA=p.S241F	35
18P4063846S	KMT2C	Nonsense_Mutation	SNP	chr7	151879322	151879322	G	A	7	3758	0.00186269	3	4	3	1863	1854	1841	0	0	XM_005250025.1	1892	Q/*	37/61	-	-	-	-
18P4063846S	KMT2C	Missense_Mutation	SNP	chr7	151880176	151880176	C	T	7	3146	0.00222505	2	3	4	1449	1526	1542	0	3.18135	XM_005250025.1	1733	M/I	36/61	-	-	-	-
18P4063846S	MED12	Nonsense_Mutation	SNP	chrX	70341625	70341625	C	T	11	4083	0.0026941	3	5	6	2062	2000	1994	2.56376	9.00433	XM_005262317.1	354	Q/*	7/45	-	-	-	-
18P4063798S	LRP1B	Missense_Mutation	SNP	chr2	141298634	141298634	C	G	7	6717	0.00104213	2	3	4	2995	3090	3072	3.20645	3.18882	NM_018557.2	2474	G/A	45/91	deleterious(0.01)	probably_damaging(0.997)	-	-
18P4063872S	KRAS	Missense_Mutation	SNP	chr12	25398284	25398284	C	T	7	5467	0.00128041	2	3	4	2308	2733	2541	3.31825	3.12691	NM_033360.2	12	G/D	2/6	deleterious(0)	benign(0.303)	GENE=KRAS_ENST00000256078;STRAND=-;CDS=c.35G>A;AA=p.G12D	1073
18P4063870S	ERBB2	Missense_Mutation	SNP	chr17	37864656	37864656	G	A	8	7578	0.00105569	3	3	5	3554	3774	3700	6.86101	0	NM_004448.2	103	R/Q	3/27	deleterious(0)	probably_damaging(1)	-	-
18P4063870S	CSMD3	Splice_Site	SNP	chr8	113323208	113323208	T	A	113	7050	0.0160284	31	54	59	2995	3352	3462	2.52469	38.1083	NM_198123.1	2628	Q/H	50/71	deleterious(0.02)	probably_damaging(0.995)	-	-
18P4063787S	EGFR	In_Frame_Del	DEL	chr7	55242465	55242480	GGAATTAAGAGAAGCA	G	2	5531	0.000361598	0	1	1	2597	2583	2608	0	5.87941	NM_005228.3	746-750	ELREA/-	19/28	-	-	GENE=EGFR;STRAND=+;CDS=c.2236_2250del15;AA=p.E746_A750delELREA	486
18P4063787S	PTPN11	Missense_Mutation	SNP	chr12	112888165	112888165	G	A	10	4705	0.0021254	4	4	6	2214	2259	2271	2.82832	0	NM_001330437.1	61	D/N	3/16	deleterious(0.01)	probably_damaging(0.991)	GENE=PTPN11;STRAND=+;CDS=c.181G>A;AA=p.D61N	12
18P4063787S	TP53	Missense_Mutation	SNP	chr17	7577127	7577127	C	T	3	5413	0.000554221	1	2	1	2602	2628	2629	0	0	NM_000546.5	271	E/K	8/11	deleterious(0)	probably_damaging(0.999)	GENE=TP53;STRAND=-;CDS=c.811G>A;AA=p.E271K	48
18P4063787S	IDH2	Frame_Shift_Ins	INS	chr15	90631917	90631917	T	TC	6	4428	0.00135501	2	1	5	2085	2148	2134	20.8818	0	NM_002168.2	145-146	-/X	4/11	-	-	-	-
18P4063785S	PIK3R1	Nonsense_Mutation	SNP	chr5	67588951	67588951	C	T	4	5326	0.000751033	1	1	3	2124	2612	2504	10.0835	0	NM_181523.2	348	R/*	9/16	-	-	GENE=PIK3R1;STRAND=+;CDS=c.1042C>T;AA=p.R348*	29
18P4063785S	JUN	Missense_Mutation	SNP	chr1	59248409	59248409	C	T	7	5532	0.00126537	2	2	5	2303	2629	2728	7.90952	3.10881	NM_002228.3	112	E/K	1/1	deleterious(0.01)	probably_damaging(0.959)	-	-
18P4063785S	POLE	Missense_Mutation	SNP	chr12	133250229	133250229	T	C	18	8620	0.00208817	5	10	8	4119	4367	4072	2.02868	9.84294	NM_006231.2	431	K/E	13/49	deleterious(0)	probably_damaging(1)	-	-
18P4063785S	APOB	Missense_Mutation	SNP	chr2	21260010	21260010	G	T	22	9765	0.00225294	9	12	10	4731	4744	4885	3.95221	3.47444	NM_000384.2	219	R/S	6/29	-	-	-	-
18P4063754S	ARID1A	Splice_Site	SNP	chr1	27100207	27100207	C	T	4	6125	0.000653061	1	3	1	3315	2999	2952	4.70124	4.14191	NM_006015.4	1335	R/*	16/20	-	-	GENE=ARID1A;STRAND=+;CDS=c.4003C>T;AA=p.R1335*	20
18P4063754S	ARID1A	Nonsense_Mutation	SNP	chr1	27106354	27106354	C	T	3	5120	0.000585938	1	1	2	2702	2433	2525	0	0	NM_006015.4	1989	R/*	20/20	-	-	GENE=ARID1A;STRAND=+;CDS=c.5965C>T;AA=p.R1989*	48
18P4063754S	TP53	Missense_Mutation	SNP	chr17	7577559	7577559	G	A	3	5302	0.000565824	1	2	1	2701	2425	2557	4.85596	0	NM_000546.5	241	S/F	7/11	deleterious(0)	probably_damaging(1)	GENE=TP53_ENST00000455263;STRAND=-;CDS=c.722C>T;AA=p.S241F	35
18P4063790S	APC	Nonsense_Mutation	SNP	chr5	112173917	112173917	C	T	3	5068	0.000591949	1	1	2	2069	2456	2430	4.73186	0	XM_005271975.1	876	R/*	16/16	-	-	GENE=APC;STRAND=+;CDS=c.2626C>T;AA=p.R876*	154
18P4063827S	KDM6A	Nonsense_Mutation	SNP	chrX	44969405	44969405	C	T	6	4948	0.00121261	1	2	4	1514	2471	2308	8.24507	0	NM_001291415.1	1415	R/*	29/30	-	-	-	-
18P4063827S	APOB	Missense_Mutation	SNP	chr2	21231038	21231038	G	A	9	5173	0.0017398	2	7	2	1536	2498	2542	22.3994	0	NM_000384.2	2901	S/F	26/29	-	-	-	-
18P4063799S	KIT	Missense_Mutation	SNP	chr4	55599261	55599261	G	A	6	4194	0.00143062	2	4	2	1781	2055	2038	3.74997	0	XM_005265740.1	797	R/K	17/21	-	-	GENE=KIT;STRAND=+;CDS=c.2387G>A;AA=p.R796K	18
18P4063799S	APC	Nonsense_Mutation	SNP	chr5	112175423	112175423	C	T	4	4640	0.000862069	1	1	3	2080	2236	2234	4.70272	0	XM_005271975.1	1378	Q/*	16/16	-	-	GENE=APC;STRAND=+;CDS=c.4132C>T;AA=p.Q1378*	77
18P4063799S	TP53	Missense_Mutation	SNP	chr17	7577559	7577559	G	A	5	4192	0.00119275	1	4	1	1708	1951	1954	9.81683	3.93802	NM_000546.5	241	S/F	7/11	deleterious(0)	probably_damaging(1)	GENE=TP53_ENST00000455263;STRAND=-;CDS=c.722C>T;AA=p.S241F	35
18P4063791S	APC	Nonsense_Mutation	SNP	chr5	112175423	112175423	C	T	4	6485	0.000616808	1	1	3	1795	3073	3188	4.69777	0	XM_005271975.1	1378	Q/*	16/16	-	-	GENE=APC;STRAND=+;CDS=c.4132C>T;AA=p.Q1378*	77
18P4063841S	EGFR	In_Frame_Del	DEL	chr7	55242465	55242480	GGAATTAAGAGAAGCA	G	2	7112	0.000281215	0	1	1	2943	3329	3275	0	0	NM_005228.3	746-750	ELREA/-	19/28	-	-	GENE=EGFR;STRAND=+;CDS=c.2236_2250del15;AA=p.E746_A750delELREA	486
18P4063753S	CTNNB1	Missense_Mutation	SNP	chr3	41266113	41266113	C	T	4	5487	0.000728996	1	1	3	2585	2697	2660	9.89867	0	XM_005264887.1	37	S/F	4/16	deleterious(0)	probably_damaging(1)	GENE=CTNNB1;STRAND=+;CDS=c.110C>T;AA=p.S37F	262
18P4063753S	TP53	Missense_Mutation	SNP	chr17	7577559	7577559	G	A	6	5096	0.00117739	1	3	3	2244	2468	2318	0	8.15555	NM_000546.5	241	S/F	7/11	deleterious(0)	probably_damaging(1)	GENE=TP53_ENST00000455263;STRAND=-;CDS=c.722C>T;AA=p.S241F	35
18P4063753S	KMT2D	Missense_Mutation	SNP	chr12	49416570	49416570	C	T	17	5417	0.00313827	5	9	8	2546	2676	2628	0	7.05546	NM_003482.3	5381	V/M	51/54	deleterious(0)	probably_damaging(0.998)	-	-
18P4063753S	KDR	Missense_Mutation	SNP	chr4	55956194	55956194	C	T	7	5988	0.00116901	2	3	4	2713	2881	2849	3.21634	3.18081	NM_002253.2	1041	V/M	23/30	deleterious(0)	probably_damaging(1)	-	-
18P4063753S	KMT2C	Missense_Mutation	SNP	chr7	151970840	151970840	C	T	40	15502	0.00258031	11	16	24	8718	7488	7422	15.6646	35.6613	XM_005250025.1	322	S/N	7/61	-	-	-	-
18P4063896S	TP53	Frame_Shift_Del	DEL	chr17	7579556	7579557	AT	A	6	4204	0.00142721	3	3	3	1794	2058	2040	0	0	NM_000546.5	44	M/X	4/11	-	-	-	-
18P4063896S	CSMD3	Nonsense_Mutation	SNP	chr8	113504904	113504904	G	A	6	4614	0.00130039	3	3	3	2013	2201	2191	0	0	NM_198123.1	1698	R/*	31/71	-	-	-	-
18P4063873S	ERBB2	Missense_Mutation	SNP	chr17	37868208	37868208	C	T	12	8968	0.00133809	2	5	7	2695	4336	4471	2.55425	6.11646	NM_004448.2	310	S/F	8/27	deleterious(0)	probably_damaging(0.995)	GENE=ERBB2;STRAND=+;CDS=c.929C>T;AA=p.S310F	45
18P4063860S	EGFR	Missense_Mutation	SNP	chr7	55241708	55241708	G	C	5	8638	0.000578838	2	2	3	4495	4314	4184	3.81512	0	NM_005228.3	719	G/A	18/28	deleterious(0)	probably_damaging(0.997)	GENE=EGFR;STRAND=+;CDS=c.2156G>C;AA=p.G719A	56
18P4063860S	PTPN11	Missense_Mutation	SNP	chr12	112888199	112888199	C	T	6	7427	0.000807863	1	4	2	3642	3584	3574	3.7488	8.31338	NM_001330437.1	72	A/V	3/16	deleterious(0.02)	possibly_damaging(0.878)	GENE=PTPN11;STRAND=+;CDS=c.215C>T;AA=p.A72V	74
18P4063860S	KMT2C	Missense_Mutation	SNP	chr7	151877845	151877845	G	T	8	6914	0.00115707	2	2	6	3208	3215	3216	12.4217	6.68965	XM_005250025.1	2384	T/K	37/61	-	-	-	-
18P4063857S	APC	Nonsense_Mutation	SNP	chr5	112175423	112175423	C	T	5	5794	0.000862962	1	1	4	2720	2840	2744	15.557	3.99258	XM_005271975.1	1378	Q/*	16/16	-	-	GENE=APC;STRAND=+;CDS=c.4132C>T;AA=p.Q1378*	77
18P4063857S	PTPN11	Missense_Mutation	SNP	chr12	112888210	112888210	G	A	4	6387	0.000626272	1	2	2	3009	3130	3048	0	0	NM_001330437.1	76	E/K	3/16	deleterious(0.01)	probably_damaging(0.969)	GENE=PTPN11;STRAND=+;CDS=c.226G>A;AA=p.E76K	113
18P4063857S	TP53	Missense_Mutation	SNP	chr17	7577108	7577108	C	A	10	5255	0.00190295	5	5	5	2403	2507	2584	0	0	NM_000546.5	277	C/F	8/11	deleterious(0)	probably_damaging(0.986)	GENE=TP53;STRAND=-;CDS=c.830G>T;AA=p.C277F	29
18P4063857S	TP53	Missense_Mutation	SNP	chr17	7577539	7577539	G	A	4	4845	0.000825593	3	2	2	2166	2506	2186	0	3.77056	NM_000546.5	248	R/W	7/11	deleterious(0)	probably_damaging(1)	GENE=TP53_ENST00000455263;STRAND=-;CDS=c.742C>T;AA=p.R248W	170
18P4063857S	RB1	Nonsense_Mutation	SNP	chr13	49039354	49039354	C	A	8	4513	0.00177266	3	4	4	1867	2062	2209	0	0	NM_000321.2	780	S/*	23/27	-	-	-	-
18P4063857S	DNAJB1	Frame_Shift_Del	DEL	chr19	14627721	14627722	CA	C	9	4345	0.00207135	2	6	3	1807	2054	2018	6.7824	6.52776	NM_006145.1	116	F/X	2/3	-	-	-	-
18P4063857S	EP300	Nonsense_Mutation	SNP	chr22	41545855	41545855	C	T	6	5337	0.00112423	2	3	3	2376	2397	2676	0	0	NM_001429.3	824	Q/*	14/31	-	-	-	-
18P4063857S	STK11	Frame_Shift_Del	DEL	chr19	1207064	1207065	TG	T	9	3003	0.002997	2	5	4	1209	1538	1372	0	6.43442	XM_005259617.1	51	M/X	1/10	-	-	-	-
18P4063810S	SF3B1	Missense_Mutation	SNP	chr2	198266834	198266834	T	C	5	4831	0.00103498	2	3	2	2033	2388	2369	0	0	NM_012433.2	700	K/E	15/25	deleterious(0)	probably_damaging(0.999)	GENE=SF3B1;STRAND=-;CDS=c.2098A>G;AA=p.K700E	538
18P4063815S	APC	Nonsense_Mutation	SNP	chr5	112175507	112175507	C	T	4	4412	0.000906618	1	2	2	1826	2191	2170	0	0	XM_005271975.1	1406	Q/*	16/16	-	-	GENE=APC;STRAND=+;CDS=c.4216C>T;AA=p.Q1406*	33
18P4063877S	PTEN	Nonsense_Mutation	SNP	chr10	89692904	89692904	C	T	286	4763	0.0600462	97	142	144	1789	2149	2217	1.02102	20.358	NM_000314.4	130	R/*	5/9	-	-	GENE=PTEN;STRAND=+;CDS=c.388C>T;AA=p.R130*	95
18P4063877S	TP53	Missense_Mutation	SNP	chr17	7578461	7578461	C	A	207	3773	0.0548635	51	100	107	1310	1744	1673	7.46013	52.91	NM_000546.5	157	V/F	5/11	deleterious(0)	probably_damaging(0.998)	GENE=TP53_ENST00000545858;STRAND=-;CDS=c.190G>T;AA=p.V64F	59
18P4063871S	XPO1	Missense_Mutation	SNP	chr2	61719472	61719472	C	T	3	3466	0.000865551	1	1	2	1307	1683	1641	4.77521	0	NM_003400.3	571	E/K	15/25	deleterious(0)	probably_damaging(0.999)	GENE=XPO1;STRAND=-;CDS=c.1711G>A;AA=p.E571K	49
18P4063880S	TP53	Missense_Mutation	SNP	chr17	7577559	7577559	G	A	3	3340	0.000898204	1	2	1	1337	1621	1510	0	0	NM_000546.5	241	S/F	7/11	deleterious(0)	probably_damaging(1)	GENE=TP53_ENST00000455263;STRAND=-;CDS=c.722C>T;AA=p.S241F	35
18P4063880S	TP53	Missense_Mutation	SNP	chr17	7578395	7578395	G	A	3	2984	0.00100536	1	2	1	1119	1413	1443	4.76263	0	NM_000546.5	179	H/Y	5/11	deleterious(0)	probably_damaging(0.991)	GENE=TP53_ENST00000413465;STRAND=-;CDS=c.535C>T;AA=p.H179Y	35
18P4063808S	BRAF	Missense_Mutation	SNP	chr7	140481402	140481402	C	T	3	3371	0.000889944	1	1	2	1293	1618	1657	0	0	XM_005250045.1	469	G/E	11/19	-	-	GENE=BRAF;STRAND=-;CDS=c.1406G>A;AA=p.G469E	22
18P4063890S	CARD11	Missense_Mutation	SNP	chr7	2963931	2963931	C	T	3	5182	0.000578927	1	1	2	2339	2518	2481	4.74423	0	NM_001324281.1	626	E/K	16/26	tolerated(0.16)	possibly_damaging(0.64)	GENE=CARD11;STRAND=-;CDS=c.1876G>A;AA=p.E626K	20
18P4063890S	PTPN11	Missense_Mutation	SNP	chr12	112926888	112926888	G	T	4	4071	0.00098256	1	2	2	1722	1952	2055	0	0	NM_001330437.1	507	G/V	13/16	deleterious(0)	probably_damaging(0.999)	GENE=PTPN11;STRAND=+;CDS=c.1508G>T;AA=p.G503V	31
18P4063890S	CSMD3	Nonsense_Mutation	SNP	chr8	113317094	113317094	G	A	6	4341	0.00138217	2	4	2	1840	2129	2127	3.75013	0	NM_198123.1	2708	R/*	52/71	-	-	-	-
18P4063894S	APC	Nonsense_Mutation	SNP	chr5	112162891	112162891	C	T	4	5293	0.000755715	1	3	1	2363	2585	2605	9.85826	0	XM_005271975.1	499	R/*	12/16	-	-	GENE=APC;STRAND=+;CDS=c.1495C>T;AA=p.R499*	32
18P4063894S	TP53	Nonsense_Mutation	SNP	chr17	7576897	7576897	G	A	3	5287	0.00056743	1	1	2	2294	2469	2667	0	0	NM_000546.5	317	Q/*	9/11	-	-	GENE=TP53_ENST00000420246;STRAND=-;CDS=c.949C>T;AA=p.Q317*	25
18P4063894S	TP53	Missense_Mutation	SNP	chr17	7577141	7577141	C	T	9	4233	0.00212615	4	4	5	1838	2042	2069	0	0	NM_000546.5	266	G/E	8/11	deleterious(0)	probably_damaging(0.999)	GENE=TP53_ENST00000455263;STRAND=-;CDS=c.797G>A;AA=p.G266E	29
18P4063894S	TP53	Missense_Mutation	SNP	chr17	7578507	7578507	G	C	8	4625	0.00172973	3	5	3	2080	2266	2251	3.19743	0	NM_000546.5	141	C/W	5/11	deleterious(0)	probably_damaging(1)	GENE=TP53;STRAND=-;CDS=c.423C>G;AA=p.C141W	18
18P4063876S	STAT3	Missense_Mutation	SNP	chr17	40474420	40474420	C	A	4	3791	0.00105513	2	2	2	1665	1862	1852	0	0	XM_005257613.1	756	D/Y	21/23	-	-	GENE=STAT3;STRAND=-;SNP;CDS=c.1981G>T;AA=p.D661Y	59
18P4063876S	RB1	In_Frame_Ins	INS	chr13	48954307	48954307	T	TGAC	9	2903	0.00310024	3	6	3	1171	1421	1437	10.7627	0	NM_000321.2	476-477	-/D	16/27	-	-	-	-
18P4063784S	KMT2D	Missense_Mutation	SNP	chr12	49427906	49427906	C	T	7	3378	0.00207223	2	4	3	1388	1649	1643	0	0	NM_003482.3	3562	E/K	38/54	deleterious(0.02)	probably_damaging(0.994)	-	-
18P4063784S	NF1	Missense_Mutation	SNP	chr17	29576057	29576057	G	A	8	3504	0.00228311	2	5	3	1449	1713	1720	6.79771	3.10649	XM_005257983.1	1344	E/K	30/59	-	-	-	-
18P4063784S	APOB	Missense_Mutation	SNP	chr2	21255371	21255371	C	A	9	4782	0.00188206	3	4	5	2097	2260	2304	0	2.69702	NM_000384.2	403	A/S	10/29	-	-	-	-
18P4063840S	KMT2D	In_Frame_Ins	INS	chr12	49426245	49426245	C	CTGGGGT	10	8183	0.00122205	3	6	4	4026	3854	4041	6.16161	5.75276	NM_003482.3	4081	Q/QPQ	39/54	-	-	-	-
18P4063840S	APOB	Frame_Shift_Del	DEL	chr2	21250754	21250755	GC	G	8	7550	0.0010596	4	4	4	3657	3681	3740	0	0	NM_000384.2	671	S/X	14/29	-	-	-	-
18P4063812S	TP53	Missense_Mutation	SNP	chr17	7577559	7577559	G	A	3	3766	0.000796601	1	2	1	1492	1729	1744	4.72589	0	NM_000546.5	241	S/F	7/11	deleterious(0)	probably_damaging(1)	GENE=TP53_ENST00000455263;STRAND=-;CDS=c.722C>T;AA=p.S241F	35
18P4063844S	CBL	Frame_Shift_Ins	INS	chr11	119148952	119148952	T	TA	6	3714	0.00161551	3	3	3	1648	1842	1831	0	0	NM_005188.3	391	V/VX	8/16	-	-	-	-
18P4063844S	LRP1B	Missense_Mutation	SNP	chr2	141243029	141243029	C	A	7	3824	0.00183054	3	3	4	1642	1955	1816	3.32026	0	NM_018557.2	3103	W/L	59/91	deleterious(0)	probably_damaging(0.994)	-	-
18P4063844S	ARID2	Nonsense_Mutation	SNP	chr12	46287315	46287315	C	T	13	3695	0.00351827	5	6	7	1590	1853	1779	2.40186	0	NM_152641.2	1754	R/*	19/21	-	-	-	-
18P4063801S	EGFR	Missense_Mutation	SNP	chr7	55259515	55259515	T	G	8	5623	0.00142273	4	4	4	2448	2551	2676	0	0	NM_005228.3	858	L/R	21/28	deleterious(0)	probably_damaging(0.999)	GENE=EGFR;STRAND=+;CDS=c.2573T>G;AA=p.L858R	2359
18P4063801S	LRP1B	Nonsense_Mutation	SNP	chr2	140990838	140990838	G	A	7	4490	0.00155902	3	3	4	1876	2378	2012	3.42883	0	NM_018557.2	4573	R/*	91/91	-	-	-	-
18P4063801S	RET	Missense_Mutation	SNP	chr10	43609982	43609982	C	T	6	5559	0.00107933	3	3	3	2433	2711	2502	0	0	NM_020975.4	645	S/F	11/20	deleterious(0.02)	probably_damaging(0.999)	-	-
18P4063861S	ARID1A	Nonsense_Mutation	SNP	chr1	27106354	27106354	C	T	3	3917	0.000765892	1	1	2	1754	1908	1858	4.77898	0	NM_006015.4	1989	R/*	20/20	-	-	GENE=ARID1A;STRAND=+;CDS=c.5965C>T;AA=p.R1989*	48
18P4063861S	TP53	Missense_Mutation	SNP	chr17	7578461	7578461	C	A	4	4469	0.000895055	2	2	2	1947	2123	2104	0	0	NM_000546.5	157	V/F	5/11	deleterious(0)	probably_damaging(0.998)	GENE=TP53_ENST00000545858;STRAND=-;CDS=c.190G>T;AA=p.V64F	59
18P4063861S	APOB	Missense_Mutation	SNP	chr2	21230123	21230123	C	T	9	6547	0.00137467	4	4	5	3193	3248	3223	2.83883	0	NM_000384.2	3206	R/K	26/29	-	-	-	-
18P4063882S	TP53	Missense_Mutation	SNP	chr17	7577547	7577547	C	T	3	4887	0.000613874	1	2	1	1877	2135	2635	5.2726	0	NM_000546.5	245	G/D	7/11	deleterious(0)	probably_damaging(0.999)	GENE=TP53_ENST00000413465;STRAND=-;CDS=c.734G>A;AA=p.G245D	42
18P4063842S	TP53	Missense_Mutation	SNP	chr17	7577120	7577120	C	T	6	5047	0.00118882	3	3	3	2234	2459	2474	0	0	NM_000546.5	273	R/H	8/11	tolerated(0.13)	possibly_damaging(0.643)	GENE=TP53_ENST00000420246;STRAND=-;CDS=c.818G>A;AA=p.R273H	251
18P4063842S	TP53	Missense_Mutation	SNP	chr17	7577559	7577559	G	A	5	4398	0.00113688	1	4	1	1761	1967	2087	15.8091	3.93199	NM_000546.5	241	S/F	7/11	deleterious(0)	probably_damaging(1)	GENE=TP53_ENST00000455263;STRAND=-;CDS=c.722C>T;AA=p.S241F	35
18P4063893S	PTPN11	Missense_Mutation	SNP	chr12	112888210	112888210	G	A	3	4442	0.000675371	1	1	2	1957	2196	2133	4.78648	0	NM_001330437.1	76	E/K	3/16	deleterious(0.01)	probably_damaging(0.969)	GENE=PTPN11;STRAND=+;CDS=c.226G>A;AA=p.E76K	113
18P4063893S	HNF1A	Missense_Mutation	SNP	chr12	121426687	121426687	C	A	13	4440	0.00292793	5	6	7	2002	2176	2198	0	0	NM_001306179.1	126	H/Q	2/10	-	-	-	-
18P4063893S	TP53	Frame_Shift_Del	DEL	chr17	7577549	7577550	GC	G	6	3826	0.00156822	2	4	2	1654	1861	1865	7.92836	0	NM_000546.5	244	G/X	7/11	-	-	-	-
18P4063869S	CTNNB1	Missense_Mutation	SNP	chr3	41266113	41266113	C	T	4	3371	0.00118659	1	1	3	1472	1706	1594	10.2454	0	XM_005264887.1	37	S/F	4/16	deleterious(0)	probably_damaging(1)	GENE=CTNNB1;STRAND=+;CDS=c.110C>T;AA=p.S37F	262
18P4063830S	PTPN11	Missense_Mutation	SNP	chr12	112888210	112888210	G	A	4	7032	0.000568828	2	2	2	3437	3478	3362	0	0	NM_001330437.1	76	E/K	3/16	deleterious(0.01)	probably_damaging(0.969)	GENE=PTPN11;STRAND=+;CDS=c.226G>A;AA=p.E76K	113
18P4063830S	KMT2D	Nonsense_Mutation	SNP	chr12	49445251	49445251	C	A	6	5422	0.0011066	2	4	2	2600	2674	2606	3.74712	0	NM_003482.3	739	E/*	10/54	-	-	-	-
18P4063764S	EGFR	Missense_Mutation	SNP	chr7	55259515	55259515	T	G	5	3163	0.00158078	2	2	3	1227	1444	1492	0	0	NM_005228.3	858	L/R	21/28	deleterious(0)	probably_damaging(0.999)	GENE=EGFR;STRAND=+;CDS=c.2573T>G;AA=p.L858R	2359
18P4063764S	TP53	Missense_Mutation	SNP	chr17	7577108	7577108	C	A	5	2731	0.00183083	2	2	3	1104	1304	1337	0	0	NM_000546.5	277	C/F	8/11	deleterious(0)	probably_damaging(0.986)	GENE=TP53;STRAND=-;CDS=c.830G>T;AA=p.C277F	29
18P4063760S	PTEN	Nonsense_Mutation	SNP	chr10	89692904	89692904	C	T	3	5284	0.000567752	1	1	2	2457	2535	2598	0	0	NM_000314.4	130	R/*	5/9	-	-	GENE=PTEN;STRAND=+;CDS=c.388C>T;AA=p.R130*	95
18P4063822S	TP53	Missense_Mutation	SNP	chr17	7579395	7579395	G	T	9	5873	0.00153244	3	4	5	2776	2844	2908	0	2.72082	NM_000546.5	98	P/T	4/11	deleterious(0)	probably_damaging(1)	-	-
18P4063822S	APOB	Missense_Mutation	SNP	chr2	21260108	21260108	C	T	12	7256	0.0016538	5	6	6	3636	3516	3582	0	2.20374	NM_000384.2	186	C/Y	6/29	-	-	-	-
18P4063775S	KMT2D	Missense_Mutation	SNP	chr12	49420522	49420522	G	A	9	5143	0.00174995	3	4	5	1637	2417	2598	0	0	NM_003482.3	5076	A/V	48/54	deleterious(0)	probably_damaging(0.999)	-	-
18P4063823S	KMT2C	Missense_Mutation	SNP	chr7	151970921	151970921	G	A	44	7207	0.00610518	9	19	25	2027	3424	3466	7.97586	8.89941	XM_005250025.1	295	T/I	7/61	-	-	-	-
18P4063878S	EGFR	Missense_Mutation	SNP	chr7	55241677	55241677	G	A	4	4126	0.000969462	1	2	2	975	1909	1945	0	0	NM_005228.3	709	E/K	18/28	deleterious(0.01)	possibly_damaging(0.618)	GENE=EGFR;STRAND=+;CDS=c.2125G>A;AA=p.E709K	21
18P4063878S	APOB	Missense_Mutation	SNP	chr2	21228378	21228378	C	T	9	4358	0.00206517	2	5	4	1033	2133	2125	0	0	NM_000384.2	3788	E/K	26/29	-	-	-	-
18P4063878S	APOB	Missense_Mutation	SNP	chr2	21251380	21251380	C	G	11	5275	0.00208531	3	6	5	1404	2584	2530	0	0	NM_000384.2	550	D/H	13/29	-	-	-	-
18P4063845S	KMT2C	Nonsense_Mutation	SNP	chr7	151879337	151879337	G	A	14	6247	0.00224108	3	10	4	1716	3088	3041	17.1872	0	XM_005250025.1	1887	Q/*	37/61	-	-	-	-
18P4063845S	KMT2C	Missense_Mutation	SNP	chr7	151970840	151970840	C	T	22	19807	0.00111072	4	12	10	7060	9476	9485	3.89559	13.1676	XM_005250025.1	322	S/N	7/61	-	-	-	-
18S4146705S	SF3B1	Missense_Mutation	SNP	chr2	198267359	198267359	C	G	96	5666	0.0169432	19	51	45	1564	2778	2716	3.84591	17.5219	NM_012433.2	666	K/N	14/25	deleterious(0)	probably_damaging(0.992)	GENE=SF3B1;STRAND=-;CDS=c.1998G>C;AA=p.K666N	37
18S4146705S	TP53	Missense_Mutation	SNP	chr17	7577120	7577120	C	T	3	5199	0.000577034	1	1	2	1409	2512	2606	0	0	NM_000546.5	273	R/H	8/11	tolerated(0.13)	possibly_damaging(0.643)	GENE=TP53_ENST00000420246;STRAND=-;CDS=c.818G>A;AA=p.R273H	251
18S4146705S	PTEN	Missense_Mutation	SNP	chr10	89692800	89692800	C	A	16	3843	0.00416341	3	7	9	922	1815	1846	2.19005	2.47081	NM_000314.4	95	P/Q	5/9	deleterious(0)	probably_damaging(1)	-	-
18S4146705S	TP53	Missense_Mutation	SNP	chr17	7577520	7577520	A	T	7	4768	0.00146812	2	4	3	1253	2407	2197	0	0	NM_000546.5	254	I/N	7/11	deleterious(0)	probably_damaging(1)	-	-
18S4146705S	TP53	Missense_Mutation	SNP	chr17	7579362	7579362	A	C	101	6303	0.0160241	19	50	51	1819	3058	2980	1.72596	27.6364	NM_000546.5	109	F/V	4/11	deleterious(0)	probably_damaging(0.995)	-	-
18S4146705S	IL7R	Missense_Mutation	SNP	chr5	35876554	35876554	A	G	13	6033	0.00215482	5	8	5	1736	2954	2999	8.66808	5.50714	NM_002185.3	449	Y/C	8/8	deleterious(0)	probably_damaging(1)	-	-
18P4063809S	PIK3CA	Missense_Mutation	SNP	chr3	178928079	178928079	G	A	3	5971	0.000502428	1	2	1	2614	3003	2859	0	0	NM_006218.2	453	E/K	8/21	tolerated(0.06)	possibly_damaging(0.655)	GENE=PIK3CA_ENST00000263967;STRAND=+;CDS=c.1357G>A;AA=p.E453K	20
18P4063809S	KMT2C	Nonsense_Mutation	SNP	chr7	151879322	151879322	G	A	8	6917	0.00115657	2	6	2	3190	3414	3346	12.4135	6.58842	XM_005250025.1	1892	Q/*	37/61	-	-	-	-
18P4063816S	PTEN	Nonsense_Mutation	SNP	chr10	89692904	89692904	C	T	19	6457	0.00294254	7	10	9	2807	3160	3138	0	1.83634	NM_000314.4	130	R/*	5/9	-	-	GENE=PTEN;STRAND=+;CDS=c.388C>T;AA=p.R130*	95
18P4063816S	TP53	Missense_Mutation	SNP	chr17	7578461	7578461	C	A	13	5496	0.00236536	4	5	8	2210	2700	2538	8.87322	2.3396	NM_000546.5	157	V/F	5/11	deleterious(0)	probably_damaging(0.998)	GENE=TP53_ENST00000545858;STRAND=-;CDS=c.190G>T;AA=p.V64F	59
18P4063816S	ARID1A	Nonsense_Mutation	SNP	chr1	27099053	27099053	G	T	17	6267	0.00271262	5	9	8	2674	3016	3066	2.07164	7.01307	NM_006015.4	1157	G/*	13/20	-	-	-	-
18P4063816S	CDKN2A	Frame_Shift_Del	DEL	chr9	21970978	21970979	GC	G	19	5622	0.00337958	7	12	7	2428	2741	2697	10.2496	1.83673	NM_001195132.1	127	A/X	2/4	-	-	-	-
18P4063884S	PTEN	Frame_Shift_Del	DEL	chr10	89720798	89720802	GTACT	G	31	5251	0.00590364	9	14	17	2165	2616	2438	7.39656	9.49033	NM_000314.4	317-318	VL/X	8/9	-	-	GENE=PTEN;STRAND=+;CDS=c.950_953delTACT;AA=p.T319fs*1	48
18P4063884S	TP53	Nonsense_Mutation	SNP	chr17	7578500	7578500	G	A	39	5465	0.00713632	13	18	21	2263	2669	2530	6.43173	7.93635	NM_000546.5	144	Q/*	5/11	-	-	GENE=TP53;STRAND=-;CDS=c.430C>T;AA=p.Q144*	50
18P4063884S	KMT2D	Nonsense_Mutation	SNP	chr12	49433620	49433620	G	A	35	5031	0.00695687	13	20	15	2177	2447	2450	6.97113	4.45161	NM_003482.3	2645	R/*	31/54	-	-	-	-
18P4063781S	TET1	Missense_Mutation	SNP	chr10	70405172	70405172	G	A	9	7711	0.00116716	2	4	5	3566	3888	3591	2.93528	6.53411	NM_030625.2	896	A/T	4/12	deleterious(0)	probably_damaging(0.999)	-	-
18P4063807S	PIK3CA	Missense_Mutation	SNP	chr3	178916854	178916854	G	A	3	5873	0.000510812	1	2	1	2610	2867	2835	0	0	NM_006218.2	81	E/K	2/21	deleterious(0)	probably_damaging(0.999)	GENE=PIK3CA;STRAND=+;CDS=c.241G>A;AA=p.E81K	52
18P4063807S	APC	Nonsense_Mutation	SNP	chr5	112175507	112175507	C	T	3	5648	0.000531161	1	1	2	2689	2784	2765	4.72054	0	XM_005271975.1	1406	Q/*	16/16	-	-	GENE=APC;STRAND=+;CDS=c.4216C>T;AA=p.Q1406*	33
18P4063807S	TP53	Missense_Mutation	SNP	chr17	7577099	7577099	C	T	3	5558	0.000539763	1	1	2	2543	2622	2765	0	0	NM_000546.5	280	R/K	8/11	deleterious(0.04)	probably_damaging(0.925)	GENE=TP53_ENST00000455263;STRAND=-;CDS=c.839G>A;AA=p.R280K	27
18P4063807S	TP53	Missense_Mutation	SNP	chr17	7577559	7577559	G	A	9	5164	0.00174284	2	6	3	2149	2285	2379	10.9517	6.54466	NM_000546.5	241	S/F	7/11	deleterious(0)	probably_damaging(1)	GENE=TP53_ENST00000455263;STRAND=-;CDS=c.722C>T;AA=p.S241F	35
18P4063807S	ERBB3	Missense_Mutation	SNP	chr12	56478861	56478861	G	A	7	5959	0.00117469	2	3	4	2839	2922	2902	3.20842	3.18952	NM_001982.3	106	R/Q	3/28	deleterious(0)	probably_damaging(0.999)	-	-
18P4063807S	APOB	Missense_Mutation	SNP	chr2	21228437	21228437	A	G	31	6045	0.00512821	9	16	15	2843	2963	2939	0	14.4617	NM_000384.2	3768	I/T	26/29	-	-	-	-
18P4063807S	APOB	Missense_Mutation	SNP	chr2	21252807	21252807	C	T	18	5274	0.00341297	7	9	9	2388	2616	2574	0	1.85179	NM_000384.2	478	C/Y	11/29	-	-	-	-
18P4063800S	CSMD3	Missense_Mutation	SNP	chr8	113347633	113347633	T	A	12	5566	0.00215595	2	7	5	2539	2775	2674	2.55346	13.8715	NM_198123.1	2364	S/C	45/71	deleterious(0)	probably_damaging(0.98)	-	-
18P4063839S	PTPN11	Missense_Mutation	SNP	chr12	112926888	112926888	G	T	3	4514	0.000664599	1	1	2	2014	2213	2201	4.71632	0	NM_001330437.1	507	G/V	13/16	deleterious(0)	probably_damaging(0.999)	GENE=PTPN11;STRAND=+;CDS=c.1508G>T;AA=p.G503V	31
18P4063839S	MET	Missense_Mutation	SNP	chr7	116339827	116339827	C	T	11	5006	0.00219736	5	5	6	2243	2358	2451	0	0	NM_001127500.2	230	T/M	2/21	deleterious(0.01)	probably_damaging(0.993)	-	-
18S3981068S	EGFR	Missense_Mutation	SNP	chr7	55259515	55259515	T	G	72	7334	0.00981729	17	37	35	2640	3520	3349	0	26.0028	NM_005228.3	858	L/R	21/28	deleterious(0)	probably_damaging(0.999)	GENE=EGFR;STRAND=+;CDS=c.2573T>G;AA=p.L858R	2359
18S3981082S	TP53	Missense_Mutation	SNP	chr17	7577534	7577534	C	A	5	6595	0.00075815	1	1	4	3011	3329	3061	16.0542	3.98311	NM_000546.5	249	R/S	7/11	deleterious(0)	probably_damaging(0.989)	GENE=TP53_ENST00000413465;STRAND=-;CDS=c.747G>T;AA=p.R249S	122
18S3981082S	TP53	Missense_Mutation	SNP	chr17	7578457	7578457	C	T	12	6597	0.00181901	3	5	7	2975	3256	3179	5.50769	8.78212	NM_000546.5	158	R/H	5/11	tolerated(0.1)	possibly_damaging(0.45)	GENE=TP53_ENST00000455263;STRAND=-;CDS=c.473G>A;AA=p.R158H	27
18S3981079S	LRP1B	Missense_Mutation	SNP	chr2	141294198	141294198	C	A	7	3840	0.00182292	3	4	3	1966	1854	1869	3.21135	0	NM_018557.2	2532	G/C	46/91	deleterious(0)	probably_damaging(1)	-	-
18S3981066S	ARID2	Nonsense_Mutation	SNP	chr12	46211639	46211639	T	G	8	4074	0.00196367	2	4	4	1304	1956	2047	0	0	NM_152641.2	202	L/*	5/21	-	-	-	-
18S3981069S	ARID1A	Missense_Mutation	SNP	chr1	27106649	27106649	G	A	10	6058	0.00165071	2	4	6	2356	2952	2919	6.04406	6.39087	NM_006015.4	2087	G/E	20/20	deleterious(0)	probably_damaging(1)	-	-
18S4034997S	ATM	Missense_Mutation	SNP	chr11	108117798	108117798	C	T	3	1600	0.001875	1	2	1	376	800	749	0	5.42499	NM_000051.3	337	R/C	8/63	deleterious(0)	probably_damaging(0.998)	GENE=ATM;STRAND=+;CDS=c.1009C>T;AA=p.R337C	23
18S4034997S	KRAS	Missense_Mutation	SNP	chr12	25398284	25398284	C	A	3	1463	0.00205058	1	1	2	351	695	719	0	5.29908	NM_033360.2	12	G/V	2/6	deleterious(0)	probably_damaging(0.972)	GENE=KRAS_ENST00000256078;STRAND=-;CDS=c.35G>T;AA=p.G12V	954
18S4034957S	APC	Missense_Mutation	SNP	chr5	112170832	112170832	C	A	8	6336	0.00126263	4	4	4	3139	2981	2912	0	0	XM_005271975.1	643	S/Y	15/16	deleterious(0)	probably_damaging(0.999)	-	-
18S3981076S	IRF4	Missense_Mutation	SNP	chr6	394900	394900	G	C	9	5808	0.00154959	4	5	4	3099	2849	2833	0	0	NM_002460.3	99	C/S	3/9	deleterious(0)	probably_damaging(0.998)	-	-
Supplementary Table 3: Mutations identified in LC patients’ plasma cfDNA after removal of shared WBC variants.

## Sheet: Supplementary Table 4
Sample ID	Hugo_Symbol	Variant_Classification	Variant_Type	Chromosome	Start_Position	End_Position	Reference_Allele	Tumor_Seq_Allele2	QUAL	DP	AF	DPX	SAF	SAR	RDPX	SRF	SRR	SB	DPB	Accession	Protein_position	Amino_acids	EXON	SIFT	PolyPhen	COSMIC_ID	COSMIC_CNT
19P0164927S	ERBB3	Missense_Mutation	SNP	chr12	56478854	56478854	G	A	3	4564	0.000657318	1	1	2	1999	2233	2233	0	0	NM_001982.3	104	V/M	3/28	deleterious(0.05)	possibly_damaging(0.64)	GENE=ERBB3_ENST00000411731;STRAND=+;CDS=c.310G>A;AA=p.V104M	23
19P0164923S	NF1	Nonsense_Mutation	SNP	chr17	29654553	29654553	C	T	7	4835	0.00144778	2	5	2	2096	2375	2350	7.92226	3.1395	XM_005257983.1	1769	R/*	38/59	-	-	-	-
19P0164925S	CSMD3	Missense_Mutation	SNP	chr8	113812453	113812453	A	G	17	3853	0.00441215	5	8	9	1510	1843	1798	2.08138	4.44632	NM_198123.1	637	M/T	13/71	deleterious(0.02)	probably_damaging(0.989)	-	-
19P0164946S	KRAS	Missense_Mutation	SNP	chr12	25398284	25398284	C	T	2	2939	0.000680504	1	1	1	1173	1447	1422	0	0	NM_033360.2	12	G/D	2/6	deleterious(0)	benign(0.303)	GENE=KRAS_ENST00000256078;STRAND=-;CDS=c.35G>A;AA=p.G12D	1073
19P0164937S	NOTCH2	Missense_Mutation	SNP	chr1	120539691	120539691	G	T	32	4148	0.00771456	4	14	18	1506	1953	2032	5.14698	33.04	NM_024408.3	227	P/H	4/34	deleterious(0)	probably_damaging(0.99)	-	-
19P0164937S	ATM	Missense_Mutation	SNP	chr11	108160486	108160486	T	G	6	5265	0.0011396	2	3	3	2015	2555	2652	0	0	NM_000051.3	1465	L/R	29/63	deleterious(0)	probably_damaging(0.993)	-	-
19P0164937S	PBRM1	Missense_Mutation	SNP	chr3	52712591	52712591	T	C	27	4183	0.0064547	6	13	14	1446	2035	2028	1.62684	8.52862	NM_181042.4	54	Y/C	4/30	deleterious(0)	probably_damaging(0.999)	-	-
19P0164935S	KMT2C	Missense_Mutation	SNP	chr7	151970921	151970921	G	A	26	8850	0.00293785	4	11	15	3846	4202	4305	5.84462	30.7992	XM_005250025.1	295	T/I	7/61	-	-	-	-
19P0164926S	CSMD3	Frame_Shift_Del	DEL	chr8	113678623	113678624	GA	G	14	7427	0.00188501	2	8	6	2682	3534	3499	2.35267	13.3476	NM_198123.1	900	S/X	17/71	-	-	-	-
19P0164972S	TP53	Missense_Mutation	SNP	chr17	7578457	7578457	C	T	3	4088	0.000733855	1	1	2	1711	1970	1997	0	0	NM_000546.5	158	R/H	5/11	tolerated(0.1)	possibly_damaging(0.45)	GENE=TP53_ENST00000455263;STRAND=-;CDS=c.473G>A;AA=p.R158H	27
19P0164972S	KMT2D	Frame_Shift_Del	DEL	chr12	49434561	49434562	AG	A	10	5086	0.00196618	3	5	5	2341	2429	2480	0	5.66296	NM_003482.3	2331	L/X	31/54	-	-	-	-
19P0164976S	BRAF	Missense_Mutation	SNP	chr7	140453154	140453154	T	C	3	3904	0.000768443	1	2	1	1659	1856	1806	0	0	XM_005250045.1	594	D/G	15/19	deleterious(0)	possibly_damaging(0.59)	GENE=BRAF;STRAND=-;CDS=c.1781A>G;AA=p.D594G	80
19P0164976S	KRAS	Missense_Mutation	SNP	chr12	25380275	25380275	T	G	4	3505	0.00114123	1	2	2	1407	1906	1489	0	0	NM_033360.2	61	Q/H	3/6	deleterious(0)	benign(0.121)	GENE=KRAS;STRAND=-;CDS=c.183A>C;AA=p.Q61H	226
19P0164992S	KRAS	Missense_Mutation	SNP	chr12	25378562	25378562	C	T	3	4492	0.000667854	1	1	2	2155	2199	2232	0	0	NM_033360.2	146	A/T	4/6	deleterious(0.03)	possibly_damaging(0.844)	GENE=KRAS;STRAND=-;CDS=c.436G>A;AA=p.A146T	176
19P0164966S	RNF43	Frame_Shift_Del	DEL	chr17	56439918	56439919	CG	C	8	6629	0.00120682	2	4	4	3436	3304	3184	0	6.73514	NM_017763.4	225	R/X	6/10	-	-	-	-
19P0164980S	ATM	Missense_Mutation	SNP	chr11	108117798	108117798	C	T	3	5567	0.00053889	1	1	2	2536	2699	2720	0	0	NM_000051.3	337	R/C	8/63	deleterious(0)	probably_damaging(0.998)	GENE=ATM;STRAND=+;CDS=c.1009C>T;AA=p.R337C	23
19P0164980S	NOTCH1	Missense_Mutation	SNP	chr9	139390591	139390591	C	T	7	5906	0.00118523	2	5	2	2736	2728	2971	13.0654	3.18576	NM_017617.3	2534	E/K	34/34	deleterious(0.01)	probably_damaging(0.998)	-	-
19P0164990S	ERBB4	Nonsense_Mutation	SNP	chr2	212251596	212251596	G	A	15	7081	0.00211835	6	8	7	3846	3361	3589	2.25009	4.31134	NM_005235.2	1155	R/*	27/28	-	-	-	-
19P0164958S	CSMD3	Splice_Site	SNP	chr8	113349958	113349958	A	T	42	6154	0.00682483	8	22	20	3148	3096	2887	0	50.3233	NM_198123.1	2219	Y/N	43/71	deleterious(0)	probably_damaging(0.994)	-	-
19P0164941S	MYOD1	Missense_Mutation	SNP	chr11	17741796	17741796	A	G	8	2697	0.00296626	3	4	4	1154	1322	1329	0	0	NM_002478.4	156	Y/C	1/3	deleterious(0)	probably_damaging(0.999)	-	-
19P0164934S	APC	Nonsense_Mutation	SNP	chr5	112175507	112175507	C	T	4	2951	0.00135547	2	2	2	1198	1481	1409	0	0	XM_005271975.1	1406	Q/*	16/16	-	-	GENE=APC;STRAND=+;CDS=c.4216C>T;AA=p.Q1406*	33
19P0164969S	ARID1A	Frame_Shift_Del	DEL	chr1	27023450	27023453	AGCG	A	12	2200	0.00545454	2	6	6	771	1016	1088	0	9.74445	NM_006015.4	186-187	SG/S	1/20	-	-	-	-
19P0164949S	KRAS	Missense_Mutation	SNP	chr12	25398282	25398282	C	A	2	3709	0.000539229	1	1	1	1312	1811	1778	0	0	NM_033360.2	13	G/C	2/6	deleterious(0.02)	probably_damaging(0.997)	GENE=KRAS;STRAND=-;CDS=c.37G>T;AA=p.G13C	350
19P0164968S	KMT2D	Frame_Shift_Del	DEL	chr12	49427970	49427971	CT	C	12	4808	0.00249584	4	7	5	2029	2330	2336	5.44263	2.36545	NM_003482.3	3540	K/X	38/54	-	-	-	-
19P0164975S	APC	Nonsense_Mutation	SNP	chr5	112175390	112175390	C	T	3	2233	0.00134348	1	1	2	831	1085	1092	0	0	XM_005271975.1	1367	Q/*	16/16	-	-	GENE=APC;STRAND=+;CDS=c.4099C>T;AA=p.Q1367*	60
19P0165012S	TP53	Missense_Mutation	SNP	chr17	7578208	7578208	T	C	3	4879	0.00061488	1	1	2	1946	2444	2372	4.78881	0	NM_000546.5	214	H/R	6/11	deleterious(0.02)	probably_damaging(0.936)	GENE=TP53;STRAND=-;CDS=c.641A>G;AA=p.H214R	85
19P0165015S	EP300	Nonsense_Mutation	SNP	chr22	41566507	41566507	C	T	6	5401	0.0011109	1	4	2	2160	2593	2640	8.00827	3.83719	NM_001429.3	1462	R/*	27/31	-	-	-	-
19P0165008S	LRP1B	Nonsense_Mutation	SNP	chr2	141819655	141819655	C	A	78	4077	0.0191317	11	44	34	1349	1924	1952	13.7075	57.9592	NM_018557.2	401	G/*	8/91	-	-	-	-
Supplementary Table 4: Mutations identified in BLN patients’ plasma cfDNA after removal of shared WBC variants.

## Sheet: Supplementary Table 5
DMR	Coefficient	Annotation
chr11:45231440-45231613	-4.646	PRDM11
chr11:9781355-9781448	-4.732	LOC440028;SBF2-AS1
chr14:29237068-29237142	0.508	FOXG1;LINC01551
chr1:1475031-1475272	1.909	TMEM240
chr1:19600434-19600668	1.122	AKR7L
chr1:92946980-92947078	-4.029	GFI1
chr20:54579889-54580029	0.612	CBLN4
chr6:26758132-26758625	3.155
chr7:149112074-149112527	-0.079
chr7:35494118-35494434	3.435
chr7:44185241-44185372	2.541	GCK;MYL7
chr8:134468973-134469132	-1.711	ST3GAL1
Supplementary Table 5: Selected DMRs in Cox regression model on OS.
